# Supplementary material for: In Vitro Probiotic Characteristics and Whole Genome Sequence Analysis of Lactobacillus Strains Isolated from Cattle-Yak Milk
Source: Biology (Basel). 2021 Dec 29;11(1):44. doi: 10.3390/biology11010044 (PMC8772927; doi:10.3390/biology11010044)
Supplement: Supplementary file 1 [file biology-11-00044-s001.zip]

Archive with 1 entries (1 files):
- biology-1484092-supplementary.pdf
